# Supplementary material for: Lipopolysaccharide-Induced Strain-Specific Differences in Neuroinflammation and MHC-I Pathway Regulation in the Brains of Bl6 and 129Sv Mice
Source: Cells. 2022 Mar 18;11(6):1032. doi: 10.3390/cells11061032 (PMC8946912; doi:10.3390/cells11061032)
Supplement: Supplementary file 1 [file cells-11-01032-s001.zip]

Archive with 1 entries (1 files):
- cells-1613081-supplementary.pdf
